# Supplementary material for: Assessing the Insecticidal Performance of Commiphora myrrha Essential Oil Against Prostephanus truncatus and Sitophilus zeamais Using a Metabolomic Approach
Source: Plants (Basel). 2025 Sep 30;14(19):3031. doi: 10.3390/plants14193031 (PMC12526009; doi:10.3390/plants14193031)
Supplement: Supplementary file 1 [file plants-14-03031-s001.zip]

Archive with 1 entries (1 files):
- plants-3886892-supplementary.xlsx
